# Supplementary material for: Understanding Foot Loading and Balance Behavior of Children with Motor Sensory Processing Disorder
Source: Children (Basel). 2022 Mar 9;9(3):379. doi: 10.3390/children9030379 (PMC8947083; doi:10.3390/children9030379)
Supplement: Supplementary file 1 [file children-09-00379-s001.zip]

Archive with 1 entries (1 files):
- children-1598332-supplementary.pdf
